# Supplementary material for: Dengue virus antibody database: Systematically linking serotype-specificity with epitope mapping in dengue virus
Source: PLoS Negl Trop Dis. 2017 Feb 21;11(2):e0005395. doi: 10.1371/journal.pntd.0005395 (PMC5336305; doi:10.1371/journal.pntd.0005395)
Supplement: S2 Table — (XLSX) [file pntd.0005395.s007.xlsx]

## Sheet: Sheet1
mAB ID	host	isotype	Immunogen type	host immune history	selection	Cell type	Time (post-infection)	PMID
5H2	Chimpanzee	IgG	Whole virus DENV-4, followed by whole virus DENV1-3	Secondary	Whole virus DENV-4, neutralizing	Bone marrow lymphocytes	84 d	15078949
1F4	Human	IgG	Natural DENV-1 infection	Primary	DENV-1 E protein	PBMC, Memory B	unk	22499787
1M12.2	Human	igG1	DENV-1 LAV	Primary	Recombinant E, domain II FL	PBMC	7 mo	24255124
1M4	Human	igG1	Natural DENV-1 infection	Primary	Recombinant E, domain II FL	PBMC	7 yrs	24255124
1M6.2	Human	igG1	Natural DENV-1 infection	Primary	Recombinant E, domain II FL	PBMC	2 yrs	24255124
2I23	Human	igG3	Natural DENV-1 infection	Primary	Recombinant E, domain II FL	PBMC	2 yrs	24255124
2J21	Human	igG1	Natural DENV-1 infection	Primary	Recombinant E, domain II FL	PBMC	2 yrs	24255124
1M7	Human	igG1	Natural DENV-3 infection	Primary	Recombinant E, domain II FL	PBMC	4 yrs	24255124
1B19	Human	igG1	Natural infection (multiple)	Secondary	Recombinant E, domain II FL	PBMC	4 yrs	24255124
1C18	Human	igG1	Natural infection (multiple)	Secondary	Recombinant E, domain II FL	PBMC	4yrs	24255124
1C19	Human	igG1	Natural infection (multiple)	Secondary	Recombinant E, domain II FL	PBMC	1 yr	24255124
1E4	Human	igG1	Natural infection (multiple)	Secondary	Recombinant E, domain II FL	PBMC	4yrs	24255124
1F12.2	Human	igG1	Natural infection (multiple)	Secondary	Recombinant E, domain II FL	PBMC	1 yr	24255124
1H20	Human	igG1	Natural infection (multiple)	Secondary	Recombinant E, domain II FL	PBMC	4yrs	24255124
1I16	Human	igG1	Natural infection (multiple)	Secondary	Recombinant E, domain II FL	PBMC	4yrs	24255124
1K16	Human	igG1	Natural infection (multiple)	Secondary	Recombinant E, domain II FL	PBMC	4yrs	24255124
1L4	Human	igG1	Natural infection (multiple)	Secondary	Recombinant E, domain II FL	PBMC	4yrs	24255124
1L6	Human	igG1	Natural infection (multiple)	Secondary	Recombinant E, domain II FL	PBMC	4yrs	24255124
1N5	Human	igG1	Natural infection (multiple)	Secondary	Recombinant E, domain II FL	PBMC	1 yr	24255124
1N8	Human	igG1	Natural infection (multiple)	Secondary	Recombinant E, domain II FL	PBMC	4yrs	24255124
2M11	Human	igG1	Natural infection (multiple)	Secondary	Recombinant E, domain II FL	PBMC	4yrs	24255124
3B4	Human	igG1	Natural infection (multiple)	Secondary	Recombinant E, domain II FL	PBMC	4yrs	24255124
3D18	Human	igG1	Natural infection (multiple)	Secondary	Recombinant E, domain II FL	PBMC	4yrs	24255124
3G5	Human	igG1	Natural infection (multiple)	Secondary	Recombinant E, domain II FL	PBMC	4yrs	24255124
4E8	Human	igG1	Natural infection (multiple)	Secondary	Recombinant E, domain II FL	PBMC	4yrs	24255124
5C8	Human	igG1	Natural infection (multiple)	Secondary	Recombinant E, domain II FL	PBMC	4yrs	24255124
5K17	Human	igG1	Natural infection (multiple)	Secondary	Recombinant E, domain II FL	PBMC	4yrs	24255124
DV1.1	Human	IgG1	Natural DENV-2 infection	Secondary	Whole virus DENV	PBMC, Memory B (CD22+)	212 d	20833378
DV143.6	Human	IgG1	Natural DENV-1 infection	Secondary	Whole virus DENV	PBMC, Memory B (CD22+)	510 d	20833378
DV163.3	Human	IgG1	Natural DENV-1 infection	Secondary	Whole virus DENV	PBMC, Memory B (CD22+)	510 d	20833378
DV257.13	Human	IgG1	Natural DENV-1 infection	Secondary	Whole virus DENV	PBMC, Memory B (CD22+)	510 d	20833378
DV27.2	Human	IgG1	Natural DENV-1 infection	Secondary	Whole virus DENV	PBMC, Memory B (CD22+)	510 d	20833378
DV28.1	Human	IgG1	Natural DENV-1 infection	Secondary	Whole virus DENV	PBMC, Memory B (CD22+)	510 d	20833378
DV291.3	Human	IgG1	Natural DENV-1 infection	Secondary	Whole virus DENV	PBMC, Memory B (CD22+)	510 d	20833378
DV291.7	Human	IgG1	Natural DENV-1 infection	Secondary	Whole virus DENV	PBMC, Memory B (CD22+)	510 d	20833378
DV378.12	Human	IgG1	Natural DENV-1 infection	Secondary	Whole virus DENV	PBMC, Memory B (CD22+)	510 d	20833378
DV415.8	Human	IgG1	Natural DENV-1 infection	Secondary	Whole virus DENV	PBMC, Memory B (CD22+)	510 d	20833378
DV470.12	Human	IgG1	Natural DENV-1 infection	Secondary	Whole virus DENV	PBMC, Memory B (CD22+)	510 d	20833378
DV87.1	Human	IgG1	Natural DENV-1 infection	Secondary	Whole virus DENV	PBMC, Memory B (CD22+)	510 d	20833378
DV1.6	Human	IgG1	Natural DENV-2 infection	Primary	Whole virus DENV	PBMC, Memory B (CD22+)	>8yrs	20833378
DV10.16	Human	IgG1	Natural DENV-2 infection	Primary	Whole virus DENV	PBMC, Memory B (CD22+)	>8yrs	20833378
DV13.8	Human	IgG1	Natural DENV-2 infection	Primary	Whole virus DENV	PBMC, Memory B (CD22+)	>8yrs	20833378
DV14.5.13	Human	IgG1	Natural DENV-2 infection	Primary	Whole virus DENV	PBMC, Memory B (CD22+)	>8yrs	20833378
DV18.21	Human	IgG1	Natural DENV-2 infection	Primary	Whole virus DENV	PBMC, Memory B (CD22+)	>8yrs	20833378
DV21.5	Human	IgG1	Natural DENV-2 infection	Primary	Whole virus DENV	PBMC, Memory B (CD22+)	>8yrs	20833378
DV23.13	Human	IgG1	Natural DENV-2 infection	Primary	Whole virus DENV	PBMC, Memory B (CD22+)	>8yrs	20833378
DV25.5	Human	IgG1	Natural DENV-2 infection	Primary	Whole virus DENV	PBMC, Memory B (CD22+)	>8yrs	20833378
DV3.7	Human	IgG1	Natural DENV-2 infection	Primary	Whole virus DENV	PBMC, Memory B (CD22+)	>8yrs	20833378
DV35.3	Human	IgG1	Natural DENV-2 infection	Primary	Whole virus DENV	PBMC, Memory B (CD22+)	>8yrs	20833378
DV13.4	Human	IgG1	Natural DENV-2 infection	Secondary	Whole virus DENV	PBMC, Memory B (CD22+)	212 d	20833378
DV14.5.92	Human	IgG1	Natural DENV-2 infection	Secondary	Whole virus DENV	PBMC, Memory B (CD22+)	212 d	20833378
DV15.7	Human	IgG1	Natural DENV-2 infection	Secondary	Whole virus DENV	PBMC, Memory B (CD22+)	212 d	20833378
DV16.5	Human	IgG1	Natural DENV-2 infection	Secondary	Whole virus DENV	PBMC, Memory B (CD22+)	212 d	20833378
DV17.6	Human	IgG1	Natural DENV-2 infection	Secondary	Whole virus DENV	PBMC, Memory B (CD22+)	212 d	20833378
DV18.4	Human	IgG1	Natural DENV-2 infection	Secondary	Whole virus DENV	PBMC, Memory B (CD22+)	212 d	20833378
DV19.3	Human	IgG1	Natural DENV-2 infection	Secondary	Whole virus DENV	PBMC, Memory B (CD22+)	212 d	20833378
DV20.1	Human	IgG1	Natural DENV-2 infection	Secondary	Whole virus DENV	PBMC, Memory B (CD22+)	212 d	20833378
DV21.1	Human	IgG1	Natural DENV-2 infection	Secondary	Whole virus DENV	PBMC, Memory B (CD22+)	212 d	20833378
DV28.8	Human	IgG1	Natural DENV-2 infection	Secondary	Whole virus DENV	PBMC, Memory B (CD22+)	212 d	20833378
DV38.1	Human	IgG1	Natural DENV-2 infection	Secondary	Whole virus DENV	PBMC, Memory B (CD22+)	212 d	20833378
DV4.4	Human	IgG1	Natural DENV-2 infection	Secondary	Whole virus DENV	PBMC, Memory B (CD22+)	212 d	20833378
DV5.1	Human	IgG1	Natural DENV-2 infection	Secondary	Whole virus DENV	PBMC, Memory B (CD22+)	212 d	20833378
DV6.1	Human	IgG1	Natural DENV-2 infection	Secondary	Whole virus DENV	PBMC, Memory B (CD22+)	212 d	20833378
DV7.5	Human	IgG1	Natural DENV-2 infection	Secondary	Whole virus DENV	PBMC, Memory B (CD22+)	212 d	20833378
DV8.1	Human	IgG1	Natural DENV-2 infection	Secondary	Whole virus DENV	PBMC, Memory B (CD22+)	212 d	20833378
DV51.6	Human	IgG1	Natural DENV-3 infection	Primary	Whole virus DENV	PBMC, Memory B (CD22+)	241 d	20833378
DV52.1	Human	IgG1	Natural DENV-3 infection	Primary	Whole virus DENV	PBMC, Memory B (CD22+)	241 d	20833378
DV53.4	Human	IgG1	Natural DENV-3 infection	Primary	Whole virus DENV	PBMC, Memory B (CD22+)	241 d	20833378
DV54.7	Human	IgG1	Natural DENV-3 infection	Primary	Whole virus DENV	PBMC, Memory B (CD22+)	241 d	20833378
DV55.1	Human	IgG1	Natural DENV-3 infection	Primary	Whole virus DENV	PBMC, Memory B (CD22+)	241 d	20833378
DV56.12	Human	IgG1	Natural DENV-3 infection	Primary	Whole virus DENV	PBMC, Memory B (CD22+)	241 d	20833378
DV59.3	Human	IgG1	Natural DENV-3 infection	Primary	Whole virus DENV	PBMC, Memory B (CD22+)	241 d	20833378
DV60.3	Human	IgG1	Natural DENV-3 infection	Primary	Whole virus DENV	PBMC, Memory B (CD22+)	241 d	20833378
DV62.5	Human	IgG1	Natural DENV-3 infection	Primary	Whole virus DENV	PBMC, Memory B (CD22+)	241 d	20833378
DV63.1	Human	IgG1	Natural DENV-3 infection	Primary	Whole virus DENV	PBMC, Memory B (CD22+)	241 d	20833378
DV64.3	Human	IgG1	Natural DENV-3 infection	Primary	Whole virus DENV	PBMC, Memory B (CD22+)	241 d	20833378
DV65.5	Human	IgG1	Natural DENV-3 infection	Primary	Whole virus DENV	PBMC, Memory B (CD22+)	241 d	20833378
DV66.1	Human	IgG1	Natural DENV-3 infection	Primary	Whole virus DENV	PBMC, Memory B (CD22+)	241 d	20833378
DV67.9	Human	IgG1	Natural DENV-3 infection	Primary	Whole virus DENV	PBMC, Memory B (CD22+)	241 d	20833378
DV68.2	Human	IgG1	Natural DENV-3 infection	Primary	Whole virus DENV	PBMC, Memory B (CD22+)	241 d	20833378
DV69.6	Human	IgG1	Natural DENV-3 infection	Primary	Whole virus DENV	PBMC, Memory B (CD22+)	241 d	20833378
DV70.1	Human	IgG1	Natural DENV-3 infection	Primary	Whole virus DENV	PBMC, Memory B (CD22+)	241 d	20833378
DV71.1	Human	IgG1	Natural DENV-3 infection	Primary	Whole virus DENV	PBMC, Memory B (CD22+)	241 d	20833378
DV74.4	Human	IgG1	Natural DENV-3 infection	Primary	Whole virus DENV	PBMC, Memory B (CD22+)	241 d	20833378
DV75.9	Human	IgG1	Natural DENV-3 infection	Primary	Whole virus DENV	PBMC, Memory B (CD22+)	241 d	20833378
DV76.5	Human	IgG1	Natural DENV-3 infection	Primary	Whole virus DENV	PBMC, Memory B (CD22+)	241 d	20833378
DV78.6	Human	IgG1	Natural DENV-3 infection	Primary	Whole virus DENV	PBMC, Memory B (CD22+)	241 d	20833378
DV79.3	Human	IgG1	Natural DENV-3 infection	Primary	Whole virus DENV	PBMC, Memory B (CD22+)	241 d	20833378
DV82.11	Human	IgG1	Natural DENV-3 infection	Primary	Whole virus DENV	PBMC, Memory B (CD22+)	241 d	20833378
DV90.3	Human	IgG1	Natural DENV-3 infection	Primary	Whole virus DENV	PBMC, Memory B (CD22+)	241 d	20833378
DV16.8	Human	IgG1	Natural DENV-4 infection	Primary	Whole virus DENV	PBMC, Memory B (CD22+)	200 d	20833378
DV22.3	Human	IgG1	Natural DENV-4 infection	Primary	Whole virus DENV	PBMC, Memory B (CD22+)	200 d	20833378
1B23	Human	IgG1	Natural DENV-2 infection	Primary	Whole virus DENV	PBMC	8 yrs	22171265
1C16	Human	IgG1	Natural DENV-2 infection	Primary	Whole virus DENV	PBMC	8 yrs	22171265
1M19	Human	IgG1	Natural DENV-2 infection	Primary	Whole virus DENV	PBMC	8 yrs	22171265
2A10	Human	IgG1	Natural DENV-2 infection	Primary	Whole virus DENV	PBMC	8 yrs	22171265
2D22	Human	IgG1	Natural DENV-2 infection	Primary	Whole virus DENV	PBMC	8 yrs	22171265
3F13	Human	IgG1	Natural DENV-2 infection	Primary	Whole virus DENV	PBMC	8 yrs	22171265
4C23	Human	IgG1	Natural DENV-2 infection	Primary	Whole virus DENV	PBMC	8 yrs	22171265
4G9	Human	IgG2	Natural DENV-2 infection	Primary	Whole virus DENV	PBMC	8 yrs	22171265
4N23	Human	IgG1	Natural DENV-2 infection	Primary	Whole virus DENV	PBMC	8 yrs	22171265
5J22	Human	IgG1	Natural DENV-2 infection	Primary	Whole virus DENV	PBMC	8 yrs	22171265
5M22	Human	IgG1	Natural DENV-2 infection	Primary	Whole virus DENV	PBMC	8 yrs	22171265
1A15	Human	IgG1	Natural DENV-3 infection	Primary	Whole virus DENV	PBMC	4 yrs	22171265
1C17	Human	IgG1	Natural DENV-3 infection	Primary	Whole virus DENV	PBMC	4 yrs	22171265
1I17	Human	IgG1	Natural DENV-3 infection	Primary	Whole virus DENV	PBMC	4 yrs	22171265
1L5	Human	IgG1	Natural DENV-3 infection	Primary	Whole virus DENV	PBMC	4 yrs	22171265
1M23	Human	IgG1	Natural DENV-3 infection	Primary	Whole virus DENV	PBMC	4 yrs	22171265
2A15	Human	IgG1	Natural DENV-3 infection	Primary	Whole virus DENV	PBMC	4 yrs	22171265
2C2	Human	IgG2	Natural DENV-3 infection	Primary	Whole virus DENV	PBMC	14 yrs	22171265
2D17	Human	IgG1	Natural DENV-3 infection	Primary	Whole virus DENV	PBMC	14 yrs	22171265
2D7	Human	IgG1	Natural DENV-3 infection	Primary	Whole virus DENV	PBMC	14 yrs	22171265
3I6	Human	IgG1	Natural DENV-3 infection	Primary	Whole virus DENV	PBMC	7 yrs	22171265
5J20	Human	IgG1	Natural DENV-3 infection	Primary	Whole virus DENV	PBMC	7 yrs	22171265
5J7	Human	IgG1	Natural DENV-3 infection	Primary	Whole virus DENV	PBMC	7 yrs	22171265
6K5	Human	IgG1	Natural DENV-3 infection	Primary	Whole virus DENV	PBMC	7 yrs	22171265
2C7	Human	IgG1	Natural infection (multiple)	Secondary	Whole virus DENV	PBMC	5 yrs	22171265
2J20	Human	IgG1	Natural infection (multiple)	Secondary	Whole virus DENV	PBMC	21 yrs	22171265
3H4	Human	IgG2	Natural infection (multiple)	Secondary	Whole virus DENV	PBMC	12 yrs	22171265
3H9	Human	IgG1	Natural infection (multiple)	Secondary	Whole virus DENV	PBMC	24 yrs	22171265
6B22	Human	IgG1	Natural infection (multiple)	Secondary	Whole virus DENV	PBMC	10 yrs	22171265
EDE1-(2)A2	Human	IgG	Natural DENV infection (752)	Primary	Whole virus DENV	PBMC, activated B cells	4 d	25501631
EDE1-(2)A5	Human	IgG	Natural DENV infection (752)	Primary	Whole virus DENV	PBMC, activated B cells	4 d	25501631
EDE1-(2)A7	Human	IgG	Natural DENV infection (752)	Primary	Whole virus DENV	PBMC, activated B cells	4 d	25501631
EDE1-(2)A8	Human	IgG	Natural DENV infection (752)	Primary	Whole virus DENV	PBMC, activated B cells	4 d	25501631
EDE1-(2)B10	Human	IgG	Natural DENV infection (752)	Primary	Whole virus DENV	PBMC, activated B cells	4 d	25501631
EDE1-(2)B11	Human	IgG	Natural DENV infection (752)	Primary	Whole virus DENV	PBMC, activated B cells	4 d	25501631
EDE1-(2)C2	Human	IgG	Natural DENV infection (752)	Primary	Whole virus DENV	PBMC, activated B cells	4 d	25501631
EDE1-(2)D4	Human	IgG	Natural DENV infection (752)	Primary	Whole virus DENV	PBMC, activated B cells	4 d	25501631
EDE1-2A2	Human	IgG	Natural DENV infection (752)	Primary	Whole virus DENV	PBMC, activated B cells	4 d	25501631
EDE1-2A4	Human	IgG	Natural DENV infection (752)	Primary	Whole virus DENV	PBMC, activated B cells	4 d	25501631
EDE1-2A5	Human	IgG	Natural DENV infection (752)	Primary	Whole virus DENV	PBMC, activated B cells	4 d	25501631
EDE1-2A9	Human	IgG	Natural DENV infection (752)	Primary	Whole virus DENV	PBMC, activated B cells	4 d	25501631
EDE1-2B11	Human	IgG	Natural DENV infection (752)	Primary	Whole virus DENV	PBMC, activated B cells	4 d	25501631
EDE1-2B2	Human	IgG	Natural DENV infection (752)	Primary	Whole virus DENV	PBMC, activated B cells	4 d	25501631
EDE1-2B3	Human	IgG	Natural DENV infection (752)	Primary	Whole virus DENV	PBMC, activated B cells	4 d	25501631
EDE1-2B4	Human	IgG	Natural DENV infection (752)	Primary	Whole virus DENV	PBMC, activated B cells	4 d	25501631
EDE1-2B7	Human	IgG	Natural DENV infection (752)	Primary	Whole virus DENV	PBMC, activated B cells	4 d	25501631
EDE1-2C4	Human	IgG	Natural DENV infection (752)	Primary	Whole virus DENV	PBMC, activated B cells	4 d	25501631
EDE1-2C8	Human	IgG	Natural DENV infection (752)	Primary	Whole virus DENV	PBMC, activated B cells	4 d	25501631
EDE1-B10	Human	IgG	Natural DENV infection (752)	Primary	Whole virus DENV	PBMC, activated B cells	4 d	25501631
EDE1-B11	Human	IgG	Natural DENV infection (752)	Primary	Whole virus DENV	PBMC, activated B cells	4 d	25501631
EDE1-C9	Human	IgG	Natural DENV infection (752)	Primary	Whole virus DENV	PBMC, activated B cells	4 d	25501631
EDE2-(2)D2	Human	IgG	Natural DENV infection (752)	Primary	Whole virus DENV	PBMC, activated B cells	4 d	25501631
EDE2-B6	Human	IgG	Natural DENV infection (752)	Primary	Whole virus DENV	PBMC, activated B cells	4 d	25501631
NFLE-A4	Human	IgG	Natural DENV infection (752)	Primary	Whole virus DENV	PBMC, activated B cells	4 d	25501631
NFLE-A5	Human	IgG	Natural DENV infection (752)	Primary	Whole virus DENV	PBMC, activated B cells	4 d	25501631
EDE1-(3)B10	Human	IgG	Natural DENV infection (758)	Secondary	Whole virus DENV	PBMC, activated B cells	5 d	25501631
EDE1-(3)C10	Human	IgG	Natural DENV infection (758)	Secondary	Whole virus DENV	PBMC, activated B cells	5 d	25501631
EDE1-P6A1	Human	IgG	Natural DENV infection (758)	Secondary	Whole virus DENV	PBMC, activated B cells	5 d	25501631
EDE1-P6A12	Human	IgG	Natural DENV infection (758)	Secondary	Whole virus DENV	PBMC, activated B cells	5 d	25501631
EDE1-P6A3	Human	IgG	Natural DENV infection (758)	Secondary	Whole virus DENV	PBMC, activated B cells	5 d	25501631
EDE1-P6B11	Human	IgG	Natural DENV infection (758)	Secondary	Whole virus DENV	PBMC, activated B cells	5 d	25501631
EDE1-P6B4	Human	IgG	Natural DENV infection (758)	Secondary	Whole virus DENV	PBMC, activated B cells	5 d	25501631
EDE1-P6B5	Human	IgG	Natural DENV infection (758)	Secondary	Whole virus DENV	PBMC, activated B cells	5 d	25501631
EDE1-P6C4	Human	IgG	Natural DENV infection (758)	Secondary	Whole virus DENV	PBMC, activated B cells	5 d	25501631
FLE-P6B10	Human	IgG	Natural DENV infection (758)	Secondary	Whole virus DENV	PBMC, activated B cells	5 d	25501631
FLE-P6D4	Human	IgG	Natural DENV infection (758)	Secondary	Whole virus DENV	PBMC, activated B cells	5 d	25501631
WB(-)-P6C7	Human	IgG	Natural DENV infection (758)	Secondary	Whole virus DENV	PBMC, activated B cells	5 d	25501631
WB(-)-P6D2	Human	IgG	Natural DENV infection (758)	Secondary	Whole virus DENV	PBMC, activated B cells	5 d	25501631
WB(-)-P6D5	Human	IgG	Natural DENV infection (758)	Secondary	Whole virus DENV	PBMC, activated B cells	5 d	25501631
WB(-)-P6D7	Human	IgG	Natural DENV infection (758)	Secondary	Whole virus DENV	PBMC, activated B cells	5 d	25501631
FLE-(2)C1	Human	IgG	Natural DENV-1 infection (749)	Secondary	Whole virus DENV	PBMC, activated B cells	4 d	25501631
FLE-B12	Human	IgG	Natural DENV-1 infection (749)	Secondary	Whole virus DENV	PBMC, activated B cells	4 d	25501631
FLE-B2	Human	IgG	Natural DENV-1 infection (749)	Secondary	Whole virus DENV	PBMC, activated B cells	4 d	25501631
FLE-B4	Human	IgG	Natural DENV-1 infection (749)	Secondary	Whole virus DENV	PBMC, activated B cells	4 d	25501631
FLE-B6	Human	IgG	Natural DENV-1 infection (749)	Secondary	Whole virus DENV	PBMC, activated B cells	4 d	25501631
WB(-)-(2)D1	Human	IgG	Natural DENV-1 infection (749)	Secondary	Whole virus DENV	PBMC, activated B cells	4 d	25501631
WB(-)-D3	Human	IgG	Natural DENV-1 infection (749)	Secondary	Whole virus DENV	PBMC, activated B cells	4 d	25501631
FLE-(2)A2	Human	IgG	Natural DENV-1 infection (750)	Secondary	Whole virus DENV	PBMC, activated B cells	5 d	25501631
FLE-(2)D8	Human	IgG	Natural DENV-1 infection (750)	Secondary	Whole virus DENV	PBMC, activated B cells	5 d	25501631
FLE-2B2	Human	IgG	Natural DENV-1 infection (750)	Secondary	Whole virus DENV	PBMC, activated B cells	5 d	25501631
FLE-2C12	Human	IgG	Natural DENV-1 infection (750)	Secondary	Whole virus DENV	PBMC, activated B cells	5 d	25501631
FLE-2C4	Human	IgG	Natural DENV-1 infection (750)	Secondary	Whole virus DENV	PBMC, activated B cells	5 d	25501631
FLE-2C5	Human	IgG	Natural DENV-1 infection (750)	Secondary	Whole virus DENV	PBMC, activated B cells	5 d	25501631
FLE-2C6	Human	IgG	Natural DENV-1 infection (750)	Secondary	Whole virus DENV	PBMC, activated B cells	5 d	25501631
FLE-2C7	Human	IgG	Natural DENV-1 infection (750)	Secondary	Whole virus DENV	PBMC, activated B cells	5 d	25501631
FLE-2D11	Human	IgG	Natural DENV-1 infection (750)	Secondary	Whole virus DENV	PBMC, activated B cells	5 d	25501631
FLE-C9	Human	IgG	Natural DENV-1 infection (750)	Secondary	Whole virus DENV	PBMC, activated B cells	5 d	25501631
FLE-D7	Human	IgG	Natural DENV-1 infection (750)	Secondary	Whole virus DENV	PBMC, activated B cells	5 d	25501631
FLE-p4C10	Human	IgG	Natural DENV-1 infection (750)	Secondary	Whole virus DENV	PBMC, activated B cells	5 d	25501631
FLE-p4C2	Human	IgG	Natural DENV-1 infection (750)	Secondary	Whole virus DENV	PBMC, activated B cells	5 d	25501631
WB(-)-(2)C10	Human	IgG	Natural DENV-1 infection (750)	Secondary	Whole virus DENV	PBMC, activated B cells	5 d	25501631
FLE-A1.751	Human	IgG	Natural DENV-1 infection (751)	Secondary	Whole virus DENV	PBMC, activated B cells	4 d	25501631
FLE-A12	Human	IgG	Natural DENV-1 infection (751)	Secondary	Whole virus DENV	PBMC, activated B cells	4 d	25501631
FLE-A2	Human	IgG	Natural DENV-1 infection (751)	Secondary	Whole virus DENV	PBMC, activated B cells	4 d	25501631
FLE-B11	Human	IgG	Natural DENV-1 infection (751)	Secondary	Whole virus DENV	PBMC, activated B cells	4 d	25501631
FLE-B3	Human	IgG	Natural DENV-1 infection (751)	Secondary	Whole virus DENV	PBMC, activated B cells	4 d	25501631
FLE-B7	Human	IgG	Natural DENV-1 infection (751)	Secondary	Whole virus DENV	PBMC, activated B cells	4 d	25501631
FLE-C4	Human	IgG	Natural DENV-1 infection (751)	Secondary	Whole virus DENV	PBMC, activated B cells	4 d	25501631
FLE-C5	Human	IgG	Natural DENV-1 infection (751)	Secondary	Whole virus DENV	PBMC, activated B cells	4 d	25501631
FLE-C7	Human	IgG	Natural DENV-1 infection (751)	Secondary	Whole virus DENV	PBMC, activated B cells	4 d	25501631
FLE-D11	Human	IgG	Natural DENV-1 infection (751)	Secondary	Whole virus DENV	PBMC, activated B cells	4 d	25501631
FLE-(3)A7	Human	IgG	Natural DENV-1 infection (753)	Secondary	Whole virus DENV	PBMC, activated B cells	5 d	25501631
FLE-(3)B2	Human	IgG	Natural DENV-1 infection (753)	Secondary	Whole virus DENV	PBMC, activated B cells	5 d	25501631
FLE-(3)B3	Human	IgG	Natural DENV-1 infection (753)	Secondary	Whole virus DENV	PBMC, activated B cells	5 d	25501631
FLE-(3)B4	Human	IgG	Natural DENV-1 infection (753)	Secondary	Whole virus DENV	PBMC, activated B cells	5 d	25501631
FLE-(3)B8	Human	IgG	Natural DENV-1 infection (753)	Secondary	Whole virus DENV	PBMC, activated B cells	5 d	25501631
FLE-(3)C3	Human	IgG	Natural DENV-1 infection (753)	Secondary	Whole virus DENV	PBMC, activated B cells	5 d	25501631
FLE-(3)C5	Human	IgG	Natural DENV-1 infection (753)	Secondary	Whole virus DENV	PBMC, activated B cells	5 d	25501631
FLE-(3)D1	Human	IgG	Natural DENV-1 infection (753)	Secondary	Whole virus DENV	PBMC, activated B cells	5 d	25501631
FLE-(3)D10	Human	IgG	Natural DENV-1 infection (753)	Secondary	Whole virus DENV	PBMC, activated B cells	5 d	25501631
FLE-(3)D7	Human	IgG	Natural DENV-1 infection (753)	Secondary	Whole virus DENV	PBMC, activated B cells	5 d	25501631
FLE-(3)D9	Human	IgG	Natural DENV-1 infection (753)	Secondary	Whole virus DENV	PBMC, activated B cells	5 d	25501631
FLE-A1.753	Human	IgG	Natural DENV-1 infection (753)	Secondary	Whole virus DENV	PBMC, activated B cells	5 d	25501631
FLE-C1	Human	IgG	Natural DENV-1 infection (753)	Secondary	Whole virus DENV	PBMC, activated B cells	5 d	25501631
FLE-C12	Human	IgG	Natural DENV-1 infection (753)	Secondary	Whole virus DENV	PBMC, activated B cells	5 d	25501631
FLE-C8	Human	IgG	Natural DENV-1 infection (753)	Secondary	Whole virus DENV	PBMC, activated B cells	5 d	25501631
NFLE-(3)A8	Human	IgG	Natural DENV-1 infection (753)	Secondary	Whole virus DENV	PBMC, activated B cells	5 d	25501631
NFLE-(3)D4	Human	IgG	Natural DENV-1 infection (753)	Secondary	Whole virus DENV	PBMC, activated B cells	5 d	25501631
WB(-)-(3)A5	Human	IgG	Natural DENV-1 infection (753)	Secondary	Whole virus DENV	PBMC, activated B cells	5 d	25501631
WB(-)-(3)B12	Human	IgG	Natural DENV-1 infection (753)	Secondary	Whole virus DENV	PBMC, activated B cells	5 d	25501631
WB(-)-(3)D8	Human	IgG	Natural DENV-1 infection (753)	Secondary	Whole virus DENV	PBMC, activated B cells	5 d	25501631
WB(-)-B9	Human	IgG	Natural DENV-1 infection (753)	Secondary	Whole virus DENV	PBMC, activated B cells	5 d	25501631
EDE1-(4)B3	Human	IgG	Natural DENV-2 infection (747)	Secondary	Whole virus DENV	PBMC, activated B cells	6 d	25501631
EDE1-A12	Human	IgG	Natural DENV-2 infection (747)	Secondary	Whole virus DENV	PBMC, activated B cells	6 d	25501631
EDE2-(4)A10	Human	IgG	Natural DENV-2 infection (747)	Secondary	Whole virus DENV	PBMC, activated B cells	6 d	25501631
EDE2-(4)A11	Human	IgG	Natural DENV-2 infection (747)	Secondary	Whole virus DENV	PBMC, activated B cells	6 d	25501631
EDE2-(4)A3	Human	IgG	Natural DENV-2 infection (747)	Secondary	Whole virus DENV	PBMC, activated B cells	6 d	25501631
EDE2-(4)B4	Human	IgG	Natural DENV-2 infection (747)	Secondary	Whole virus DENV	PBMC, activated B cells	6 d	25501631
EDE2-(4)B6	Human	IgG	Natural DENV-2 infection (747)	Secondary	Whole virus DENV	PBMC, activated B cells	6 d	25501631
EDE2-(4)B7	Human	IgG	Natural DENV-2 infection (747)	Secondary	Whole virus DENV	PBMC, activated B cells	6 d	25501631
EDE2-(4)D6	Human	IgG	Natural DENV-2 infection (747)	Secondary	Whole virus DENV	PBMC, activated B cells	6 d	25501631
EDE2-B2	Human	IgG	Natural DENV-2 infection (747)	Secondary	Whole virus DENV	PBMC, activated B cells	6 d	25501631
EDE2-B8	Human	IgG	Natural DENV-2 infection (747)	Secondary	Whole virus DENV	PBMC, activated B cells	6 d	25501631
EDE2-C2	Human	IgG	Natural DENV-2 infection (747)	Secondary	Whole virus DENV	PBMC, activated B cells	6 d	25501631
EDE2-C4	Human	IgG	Natural DENV-2 infection (747)	Secondary	Whole virus DENV	PBMC, activated B cells	6 d	25501631
EDE2-C7	Human	IgG	Natural DENV-2 infection (747)	Secondary	Whole virus DENV	PBMC, activated B cells	6 d	25501631
EDE2-D11	Human	IgG	Natural DENV-2 infection (747)	Secondary	Whole virus DENV	PBMC, activated B cells	6 d	25501631
EDE2-D5	Human	IgG	Natural DENV-2 infection (747)	Secondary	Whole virus DENV	PBMC, activated B cells	6 d	25501631
EDE2-D8	Human	IgG	Natural DENV-2 infection (747)	Secondary	Whole virus DENV	PBMC, activated B cells	6 d	25501631
WB(-)-A6	Human	IgG	Natural DENV-2 infection (747)	Secondary	Whole virus DENV	PBMC, activated B cells	6 d	25501631
14C10	Human	IgG	Natural DENV-1 infection	Primary	Whole virus DENV-1, human			22723463
D29	Human	IgG	Non-immune fab phage library	Primary	Whole virus DENV-1,2,3,4			22509258
1.6D	Human	IgG	Natural DENV-1/3 infection	Primary	Whole virus DENV-1/3, recombinant DENV protein, human	PBMC, Memory B	3 mo	23077306
D11C	Human	IgG	Natural DENV-1/3 infection	Secondary	Whole virus DENV-1/3, recombinant DENV protein, human	PBMC	28 d	23077306
4.8A	Human	IgG	Natural DENV-2 infection	Primary	Whole virus DENV-2, recombinant DENV protein, human	PBMC	2 yrs	23077306
DV14.21	Human	IgG	Natural DENV-2 infection	Primary	Whole virus DENV-2, recombinant E	PBMC	8 yrs	21713020
